# Supplementary material for: Short-Term Effects of Manual Therapy Combined with Functional Magnetic Stimulation in Individuals with Lumbar Disk Herniation with Radiculopathy: A Randomized Clinical Trial
Source: Medicina (Kaunas). 2026 Jan 24;62(2):249. doi: 10.3390/medicina62020249 (PMC12942207; doi:10.3390/medicina62020249)
Supplement: Supplementary file 1 [file medicina-62-00249-s001.zip]

Archive with 1 entries (1 files):
- medicina-4071701-supplementary.pdf
